# Supplementary material for: Ten years of proficiency testing reveals an improvement in the analytical performance of EU National Reference Laboratories for genetically modified food and feed
Source: Food Control. 2020 Aug;114:107237. doi: 10.1016/j.foodcont.2020.107237 (PMC7224516; doi:10.1016/j.foodcont.2020.107237)
Supplement: Multimedia component 1 [file mmc1.xml]

<?xml version="1.0" encoding="utf-8" standalone="no"?>
<data>
  <datasets>
    <author>wim.broothaerts@ec.europa.eu</author>
    <type>0</type>
    <dataset>
      <value>2</value>
      <reason>The data that has been used is confidential</reason>
      <comments />
    </dataset>
  </datasets>
</data>
